# Supplementary material for: The value of multi-phase CT based intratumor and peritumoral radiomics models for evaluating capsular characteristics of parotid pleomorphic adenoma
Source: Front Med (Lausanne). 2025 Apr 22;12:1566555. doi: 10.3389/fmed.2025.1566555 (PMC12054526; doi:10.3389/fmed.2025.1566555)
Supplement: Supplementary file 2 [file Data_Sheet_1.zip]

Archive with 6 entries (4 files):
- clinical and radiomics data/RadiomicsModeling/
- clinical and radiomics data/RadiomicsModeling/FeatureSelection.py
- clinical and radiomics data/RadiomicsModeling/RadiomicsFeatureExtraction.py
- clinical and radiomics data/RadiomicsModeling/StatisticalModeling.py
- clinical and radiomics data/clinical factors.xls
- clinical and radiomics data/
