# Supplementary material for: The value of multi-phase CT based intratumor and peritumoral radiomics models for evaluating capsular characteristics of parotid pleomorphic adenoma
Source: Front Med (Lausanne). 2025 Apr 22;12:1566555. doi: 10.3389/fmed.2025.1566555 (PMC12054526; doi:10.3389/fmed.2025.1566555)
Supplement: Supplementary file 2 [file Data_Sheet_1.zip › clinical and radiomics data/RadiomicsModeling/FeatureSelection.py]

import numpy as np
import pandas as pd
from scipy import stats
from sklearn.linear_model import LassoCV
import warnings
warnings.filterwarnings("ignore")
import pymrmr

# 归一化
def min_max_normalize(data):
    min_val = np.min(data)
    max_val = np.max(data)
    normalized_data = (data - min_val) / (max_val - min_val)
    return normalized_data
def Max_Min(df):
    df = df
    df1 = df.copy()
    for i in df:
        if i != 'name' and i != 'baomo' and i != "Tumor_name":
            df1[i] = min_max_normalize(df1[i])
    return df1
def Z_sore(df):
    df = df
    df1 = df.copy()
    for i in df:
        if i != 'name' and i != 'baomo' and i != "Tumor_name":
            df1[i] = stats.zscore(df1[i])
    return df1

def is_in_pearsonr_list(X,i,spearmanr_list):
    for j in spearmanr_list:
        corr = stats.spearmanr(X[i],X[j])[0]
        if abs(corr) >= 0.95:
            return True
    return False

def find_test_ind(file,zq):
    df_liunei = pd.read_csv(file)
    with open(r'test_name.txt','r') as f:
        test_name = f.readlines()
    f.close()
    with open(r'train_name.txt','r') as f:
        train_name = f.readlines()
    f.close()
    train_index = []
    test_index = []
    train_name = [x.strip() for x in train_name]
    test_name = [x.strip() for x in test_name]
    # print(hebing.columns)
    for i,name in enumerate(df_liunei['name']):
        if name in train_name:
            train_index.append(i)
        elif name in test_name:
            test_index.append(i)

    data_test = df_liunei.iloc[test_index,:]
    # data_train = data_train1

    # 归一化
    data_train = Z_sore(data_train)
    data_train = data_train.dropna(axis=1)
    data_test = Z_sore(data_test)
    data_test = data_test.dropna(axis=1)

    y = data_train['baomo']
    X = data_train.drop(columns=['baomo','name'])
    

    tmp = [x for x in X.columns if zq in x]

    # f test
    from sklearn.feature_selection import f_classif
    X = X[tmp]
    f_class, pvalue = f_classif(X,y)
    f_list  = [x for x in X.columns[pvalue<0.05]]
    X = X[f_list]

    # # studnet test
    # df_e = data_train[data_train['baomo'] == 0]
    # df_liang = data_train[data_train['baomo'] == 1]
    # ttest_ind_list = []
    # for j,i in enumerate(tmp):
    #     if i != 'baomo' and i != 'name' :
    #         lev = stats.levene(df_e[i],df_liang[i])[1]
    #         pvalue = stats.ttest_ind(df_e[i],df_liang[i],equal_var=True,random_state=random_state)[1]
    #         corr = stats.ttest_ind(df_e[i],df_liang[i],equal_var=False,random_state=random_state)[1]
    #         if lev >0.05:
    #             if pvalue < 0.05:
    #                 ttest_ind_list.append(i)
    #         elif corr < 0.05:
    #                 ttest_ind_list.append(i)
    # X = X[ttest_ind_list]

    # pearson test
    pearsonr_list = []
    for i in X.columns:
        if not is_in_pearsonr_list(X,i,pearsonr_list):
            pearsonr_list.append(i)
    X = X[pearsonr_list]

    # mRMR test
    # X.insert(0,'is_exing',[x for x in y])
    # mrmr = pymrmr.mRMR(X, 'MIQ', 20)
    # X = X[mrmr]
    
    # LASSO
    columnNames = X.columns
    x = X.astype(np.float64)
    x = pd.DataFrame(x,columns=columnNames)
    alphas = np.logspace(-4,1,500)
    lassoCV_model = LassoCV(alphas=alphas,cv=10,max_iter=100,random_state=0)
    lassoCV_model.fit(x,y)
    coef = pd.Series(lassoCV_model.coef_, index=columnNames)
    conf_sort = abs(coef.values)
    conf_sort.sort()
    ind = coef[abs(coef) > 0].index

    return ind

if __name__ == '__main__':
    file_name = r'data\2MM-融合.csv' # Location of Radiomics Feature Storage
    zq = r'AR'  # The period to be analyzed
    ind = find_test_ind(file_name,zq) 
    print(ind)
