# Supplementary material for: The value of multi-phase CT based intratumor and peritumoral radiomics models for evaluating capsular characteristics of parotid pleomorphic adenoma
Source: Front Med (Lausanne). 2025 Apr 22;12:1566555. doi: 10.3389/fmed.2025.1566555 (PMC12054526; doi:10.3389/fmed.2025.1566555)
Supplement: Supplementary file 2 [file Data_Sheet_1.zip › clinical and radiomics data/RadiomicsModeling/RadiomicsFeatureExtraction.py]

from radiomics import featureextractor
import SimpleITK as sitk
import numpy as np
import os
import pandas as pd
from skimage.filters import gaussian
import cv2

def resampleVolume(outspacing,vol):
    """
    将体数据重采样的指定的spacing大小\n
    paras：
    outpacing：指定的spacing，例如[1,1,1]
    vol：sitk读取的image信息，这里是体数据\n
    return：重采样后的数据
    """
    outsize = [0,0,0]
    inputspacing = 0
    inputsize = 0
    inputorigin = [0,0,0]
    inputdir = [0,0,0]

    #读取文件的size和spacing信息
    
    inputsize = vol.GetSize()
    inputspacing = vol.GetSpacing()

    transform = sitk.Transform()
    transform.SetIdentity()
    #计算改变spacing后的size，用物理尺寸/体素的大小
    outsize[0] = int(inputsize[0]*inputspacing[0]/outspacing[0] + 0.5)
    outsize[1] = int(inputsize[1]*inputspacing[1]/outspacing[1] + 0.5)
    outsize[2] = int(inputsize[2]*inputspacing[2]/outspacing[2] + 0.5)

    #设定重采样的一些参数
    resampler = sitk.ResampleImageFilter()
    resampler.SetTransform(transform)
    resampler.SetInterpolator(sitk.sitkLinear)
    resampler.SetOutputOrigin(vol.GetOrigin())
    resampler.SetOutputSpacing(outspacing)
    resampler.SetOutputDirection(vol.GetDirection())
    resampler.SetSize(outsize)
    newvol = resampler.Execute(vol)
    return newvol    

def Z_scores(datanp_array):
    mean = np.mean(datanp_array)
    std = np.std(datanp_array)
    datanp_array = (datanp_array - mean) / std
    return datanp_array

def setDicomWith(img_data, minval, maxval):
    img = img_data.copy()
    img_data[img_data > maxval] = 0
    img_data[img_data < minval] = 0
    img_data[img_data > 0 ] = 1
    img_data = img_data-1
    img_data[img_data == -1 ] = 1
    return img_data*img
def pic_preprocessing(path):    
    imagepath = path  # 图像路径
    image = sitk.ReadImage(imagepath) # 读取图像
    # image.SetSpacing([1,1,1]) # 标准化体素
    image = resampleVolume([1,1,1],image)
    datanp_array = sitk.GetArrayFromImage(image) # 从sitk转化为numpy
    # datanp_array = CT_normalize(datanp_array)
    datanp_array = Z_scores(datanp_array) # 将图像Zscore标准化
    imagesitk_image = sitk.GetImageFromArray(datanp_array) # 将numpy转回sitk
    return imagesitk_image
def mask_preprocessing(path):    
    imagepath = path  # 图像路径
    image = sitk.ReadImage(imagepath) # 读取图像
    # image.SetSpacing([1,1,1]) # 标准化体素
    image = resampleVolume([1,1,1],image)
    datanp_array = sitk.GetArrayFromImage(image) # 从sitk转化为numpy
    imagesitk_image = sitk.GetImageFromArray(datanp_array) # 将numpy转回sitk
    return imagesitk_image
def norm_img(image): # 归一化像素值到（0，1）之间，且将溢出值取边界值
    MIN_BOUND = -1000.0
    MAX_BOUND = 1000.0
    image = (image - MIN_BOUND) / (MAX_BOUND - MIN_BOUND)
    image[image > 1] = 1.
    image[image < 0] = 0.
    return image

extractor = featureextractor.RadiomicsFeatureExtractor()
extractor.enableAllImageTypes()
extractor.enableAllFeatures()
extractor.enableFeatureClassByName('firstorder')
extractor.enableImageTypes(LoG={'sigma':{1.0,2.0,3.0,4.0,5.0}})

# 由于Tumor的文件结构与ICC不同，故定义两个函数
def pic2feature_Tumor(base_path,mask_base_path,A_mask_name,PS_mask_name,V_mask_name,save_path):
    Name_error = []
    errormap = {}
    df = pd.DataFrame()
    for xing in os.listdir(base_path): # xing: 良性或者恶性 遍历\yushiyan\Tumor
        labels_path = os.path.join(base_path,xing)
        mask_Path = os.path.join(mask_base_path,xing)
        for name in os.listdir(labels_path): # Tumor： 肿瘤名称 遍历\yushiyan\Tumor\e xing
            basePath = os.path.join(labels_path,name)
            Path2 = os.path.join(mask_Path,name) # mask 的具体位置
            map = {}
            map['name'] = name
            if xing == 'baomowanzheng':
                map['baomo'] = 1
            elif  xing == 'baomobuwanzheng':
                map['baomo'] = 0
            try:
                AR_imageFile =os.path.join(basePath,'AR.nii.gz')
                AR_maskFile = os.path.join(Path2,A_mask_name)
                AR_image = pic_preprocessing(AR_imageFile)
                AR_mask = mask_preprocessing(AR_maskFile)
                
                # 平扫期 RSR
                PSR_imageFile =os.path.join(basePath,'PSR.nii.gz')
                PSR_maskFile = os.path.join(Path2,PS_mask_name)
                PSR_image = pic_preprocessing(PSR_imageFile)
                PSR_mask = mask_preprocessing(PSR_maskFile)

                # 静脉期 VR
                VR_imageFile =os.path.join(basePath,'V.nii.gz')
                VR_maskFile = os.path.join(Path2,V_mask_name)
                VR_image = pic_preprocessing(VR_imageFile)
                VR_mask = mask_preprocessing(VR_maskFile)

                AR_featureVector = extractor.execute(AR_image,AR_mask)
                PSR_featureVector = extractor.execute(PSR_image,PSR_mask)
                VR_featureVector = extractor.execute(VR_image,VR_mask)
            except Exception as e :
                errormap[name] = e
                Name_error.append([name])
                print(e)
                continue

            for featureName in AR_featureVector.keys():
                if ('Versions' not in featureName) and ('diagnostics' not in featureName):
                    map['AR_'+featureName] = AR_featureVector[featureName]

            for featureName in PSR_featureVector.keys():
                if ('Versions' not in featureName) and ('diagnostics' not in featureName):
                    map['PSR_'+featureName] = PSR_featureVector[featureName]

            for featureName in VR_featureVector.keys():
                if ('Versions' not in featureName) and ('diagnostics' not in featureName):
                    map['VR_'+featureName] = VR_featureVector[featureName]
            df = df.append(map, ignore_index=True)
    df.to_csv(save_path,index = False)
    return errormap,Name_error

if __name__ == '__main__':
    base_path = r'E:\PA5\PA-SHUJUJI' # voi base path
    mask_base_path = r'E:\PA5\PA-SHUJUJI' # mask base path
    A_mask_name = 'A-tumour.nii.gz' # Arterial Phase Filename
    PS_mask_name = 'PS-tumour.nii.gz' # Plain Scan Filename
    V_mask_name = 'V-tumour.nii.gz' # Venous Phase Filename
    save_path = 'data\Tumor.csv' # mask base path
    Tumor_errormap,Tumor_Name_error = pic2feature_Tumor(base_path,mask_base_path,A_mask_name,PS_mask_name,V_mask_name,save_path)
