# Supplementary material for: The value of multi-phase CT based intratumor and peritumoral radiomics models for evaluating capsular characteristics of parotid pleomorphic adenoma
Source: Front Med (Lausanne). 2025 Apr 22;12:1566555. doi: 10.3389/fmed.2025.1566555 (PMC12054526; doi:10.3389/fmed.2025.1566555)
Supplement: Supplementary file 2 [file Data_Sheet_1.zip › clinical and radiomics data/RadiomicsModeling/StatisticalModeling.py]

import numpy as np
import pandas as pd
from scipy import stats
import random
from sklearn.svm import LinearSVC, SVC ,SVR# 支持向量机
from sklearn.neighbors import KNeighborsClassifier # K近邻
from sklearn.naive_bayes import GaussianNB, BernoulliNB, MultinomialNB # 贝叶斯
from sklearn.linear_model import LogisticRegression # 逻辑回归
from sklearn.tree import DecisionTreeClassifier # 决策树
from sklearn.ensemble import RandomForestClassifier, GradientBoostingClassifier, AdaBoostClassifier
from sklearn.model_selection import train_test_split, GridSearchCV
from sklearn.preprocessing import LabelEncoder, OneHotEncoder, MinMaxScaler, StandardScaler, MaxAbsScaler, PolynomialFeatures
from sklearn.metrics import classification_report, f1_score, precision_score, accuracy_score, recall_score
from sklearn.preprocessing import StandardScaler
from sklearn.decomposition import PCA
from sklearn.pipeline import Pipeline
from sklearn.model_selection import ShuffleSplit
from sklearn.model_selection import cross_val_score
from sklearn.feature_selection import mutual_info_classif as MIC
from sklearn.linear_model import LassoCV
from sklearn.linear_model import LogisticRegression as LR
from sklearn.preprocessing import StandardScaler
import matplotlib.pyplot as plt
from sklearn.metrics import roc_auc_score
from sklearn.feature_selection import RFECV
import warnings
from sklearn.discriminant_analysis import LinearDiscriminantAnalysis as LDA
from sklearn.model_selection import cross_val_score # K折交叉验证模块
import os
warnings.filterwarnings("ignore")
import xgboost as xgb
import pymrmr

# 归一化
def min_max_normalize(data):
    min_val = np.min(data)
    max_val = np.max(data)
    normalized_data = (data - min_val) / (max_val - min_val)
    return normalized_data
def Max_Min(df):
    df = df
    df1 = df.copy()
    for i in df:
        if i != 'name' and i != 'baomo' and i != "Tumor_name":
            df1[i] = min_max_normalize(df1[i])
    return df1
def Z_sore(df):
    df = df
    df1 = df.copy()
    for i in df:
        if i != 'name' and i != 'baomo' and i != "Tumor_name":
            df1[i] = stats.zscore(df1[i])
    return df1

def is_in_pearsonr_list(X,i,spearmanr_list):
    for j in spearmanr_list:
        corr = stats.spearmanr(X[i],X[j])[0]
        if abs(corr) >= 0.95:
            return True
    return False

from sklearn.metrics import confusion_matrix
from sklearn.metrics import ConfusionMatrixDisplay

# 模型AUC95%置信区间
def bootstrap_auc(clf, X_train, y_train, X_test, y_test, nsamples=10):
    auc_values = []
    for b in range(nsamples):
        idx = np.random.randint(X_train.shape[0], size=X_train.shape[0])
        clf.fit(X_train.iloc[idx], y_train.iloc[idx])
        pred = clf.predict_proba(X_test)[:, 1]
        roc_auc = roc_auc_score(y_test.ravel(), pred.ravel())
        auc_values.append(roc_auc)
    return np.percentile(auc_values, (2.5, 97.5))

# 模型AUC95%置信区间
def train_bootstrap_auc(clf, X_train, y_train, nsamples=100):
    auc_values = []
    for b in range(nsamples):
        crossval_scores = cross_val_score(clf,X_train,y_train,scoring='roc_auc',cv=10)
        auc_values.append(crossval_scores)
    return np.percentile(auc_values, (2.5, 97.5))

def test_Z_sore(df,df1):
    df2 = df.copy()
    df3 = df1.copy()
    for i in df:
        if i != 'name' and i != 'baomo' and i != "Tumor_name":
            df3[i] = (df3[i]-df2[i].mean())/df2[i].std()
    return df3

def modeling(file,save_file,ind):
    df_liunei = pd.read_csv(file)
    df_liunei['baomo'] = df_liunei['baomo'] == 0 

    with open(r'test_name.txt','r') as f:
        test_name = f.readlines()
    f.close()
    with open(r'train_name.txt','r') as f:
        train_name = f.readlines()
    f.close()
    train_index = []
    test_index = []
    train_name = [x.strip() for x in train_name]
    test_name = [x.strip() for x in test_name]
    # print(hebing.columns)

    for i,name in enumerate(df_liunei['name']):
        if name in train_name:
            train_index.append(i)
        elif name in test_name:
            test_index.append(i)


    data_train = df_liunei.iloc[train_index,:]
    data_test = df_liunei.iloc[test_index,:]

    data_train = Z_sore(data_train)
    data_train = data_train.dropna(axis=1)
    data_test = Z_sore(data_test)
    data_test = data_test.dropna(axis=1)

    y_test = data_test['baomo']
    X_test = data_test[ind]

    neibu_X = data_train[ind]
    neibu_y = data_train['baomo']

    from sklearn.metrics import roc_auc_score
    model = SVC(probability=True,C=1.2)
    model.fit(neibu_X,neibu_y)
    pred = model.predict_proba(X_test)[:, 1]
    auc = roc_auc_score(y_test.ravel(), pred.ravel())

    pred_train = model.predict_proba(neibu_X)[:, 1]
    auc_train = roc_auc_score(neibu_y.ravel(), pred_train.ravel())
    
    model = LR()
    model.fit(neibu_X,neibu_y)
    pred1 = model.predict_proba(X_test)[:, 1]
    auc1 = roc_auc_score(y_test.ravel(), pred1.ravel())
    pred1_train = model.predict_proba(neibu_X)[:, 1]
    auc1_train = roc_auc_score(neibu_y.ravel(), pred1_train.ravel())

    model = LDA()
    model.fit(neibu_X,neibu_y)
    pred2 = model.predict_proba(X_test)[:, 1]
    auc2 = roc_auc_score(y_test.ravel(), pred2.ravel())
    pred2_train = model.predict_proba(neibu_X)[:, 1]
    auc2_train = roc_auc_score(neibu_y.ravel(), pred2_train.ravel())

    model = xgb.XGBClassifier(max_depth = 2,subsample = 0.5,n_estimators = 4)
    model.fit(neibu_X,neibu_y)
    pred3 = model.predict_proba(X_test)[:, 1]
    auc3 = roc_auc_score(y_test.ravel(), pred3.ravel())
    pred3_train = model.predict_proba(neibu_X)[:, 1]
    auc3_train = roc_auc_score(neibu_y.ravel(), pred3_train.ravel())

    model = RandomForestClassifier(max_leaf_nodes=5)
    model.fit(neibu_X,neibu_y)
    pred4 = model.predict_proba(X_test)[:, 1]
    auc4 = roc_auc_score(y_test.ravel(), pred4.ravel())
    pred4_train = model.predict_proba(neibu_X)[:, 1]
    auc4_train = roc_auc_score(neibu_y.ravel(), pred4_train.ravel())

    model = DecisionTreeClassifier(max_leaf_nodes=5)
    model.fit(neibu_X,neibu_y)
    pred5 = model.predict_proba(X_test)[:, 1]
    auc5 = roc_auc_score(y_test.ravel(), pred5.ravel())
    pred5_train = model.predict_proba(neibu_X)[:, 1]
    auc5_train = roc_auc_score(neibu_y.ravel(), pred5_train.ravel())

    with open(r'{}/{}'.format('results',save_file),'a',encoding='utf-8') as f:
        if os.path.exists(r'results'):
            os.makedirs(r'results')
        f.write(("train: LASSO+SVM: {:2f}, LASSO+LR: {:2f}, LASSO+LDA: {:2f}, LASSO+XGBT: {:2f}, LASSO+RF: {:2f}, LASSO+DT: {:2f}, feature num: {}").format(auc,auc1,auc2,auc3,auc4,auc5,len(ind)))
        f.write(("test: LASSO+SVM: {:2f}, LASSO+LR: {:2f}, LASSO+LDA: {:2f}, LASSO+XGBT: {:2f}, LASSO+RF: {:2f}, LASSO+DT: {:2f}, feature num: {}").format(auc_train,auc1_train,auc2_train,auc3_train,auc4_train,auc5_train,len(ind)))
        f.write('\n')

    return X_test, pred, pred1, pred2, pred3, pred4, pred5

if __name__ == '__main__':
    file_name = r'data\2MM-融合.csv' # Location of Radiomics Feature Storage
    save_file = r'VR'  # The period to be analyzed
    ind = [
        "wavelet-LHH_firstorder_RootMeanSquared",
        "log-sigma-3-0-mm-3D_glszm_GrayLevelNonUniformity",
        "log-sigma-5-0-mm-3D_ngtdm_Strength",
        "wavelet-LHH_glszm_ZoneEntropy",
        "wavelet-HLL_firstorder_Skewness",
        "wavelet-LHL_firstorder_InterquartileRange",
        "wavelet-HHH_glcm_DifferenceEntropy",
        "log-sigma-4-0-mm-3D_glcm_DifferenceEntropy",
        "wavelet-HHH_glcm_SumEntropy",
        "wavelet-LHH_glszm_SizeZoneNonUniformityNormalized",
        "wavelet-HHL_glszm_GrayLevelNonUniformityNormalized"
    ]
    ind = ['VR_'+x for x in ind]
    modeling(file_name,save_file,ind) 
