# Supplementary material for: The value of multi-phase CT based intratumor and peritumoral radiomics models for evaluating capsular characteristics of parotid pleomorphic adenoma
Source: Front Med (Lausanne). 2025 Apr 22;12:1566555. doi: 10.3389/fmed.2025.1566555 (PMC12054526; doi:10.3389/fmed.2025.1566555)
Supplement: Supplementary file 2 [file Data_Sheet_1.zip › clinical and radiomics data/clinical factors.xls]

## Sheet: clinic_train
name	capsular_characteristics	sex	age	smoking	drinking	symptom	shape	margin	max_diameter	density	cystic_areas	enhancement_degree	enhanced_uniformity
bai jian	complete	male	47	yes	yes	with	round	clear	1.3	homogeneous	with	slight	yes
chen xi	complete	female	40	yes	yes	without	nonround	clear	1.2	homogeneous	without	slight	no
chen zai liu	complete	female	26	yes	yes	with	nonround	clear	1.7	homogeneous	with	slight	no
ding wei	complete	male	45	yes	no	with	nonround	clear	2.2	homogeneous	with	moderate	yes
fang hua qing	complete	male	52	yes	yes	with	round	clear	1.8	homogeneous	with	moderate	no
huang yan	complete	male	47	yes	yes	with	nonround	clear	1.2	homogeneous	with	moderate	yes
li yi	complete	male	50	yes	yes	with	round	clear	1	homogeneous	with	moderate	yes
lin xue qing	complete	male	68	yes	yes	with	round	clear	2.2	homogeneous	with	moderate	no
liu xiao fen	complete	male	44	yes	yes	with	round	clear	1.6	heterogeneous	without	moderate	no
shuai wen liang	complete	female	71	no	yes	with	nonround	unclear	2.2	homogeneous	with	moderate	no
tang xue bin	complete	female	66	no	no	with	round	clear	2.3	heterogeneous	without	obvious	no
wu jia li	complete	male	45	yes	yes	with	round	clear	2.3	homogeneous	without	moderate	no
xi gui fang	complete	male	58	yes	yes	with	nonround	clear	2.1	heterogeneous	without	obvious	no
yin yu long	complete	female	20	yes	no	with	nonround	clear	2.4	homogeneous	with	moderate	yes
zhang quan bi	complete	male	75	yes	yes	without	nonround	clear	1.9	heterogeneous	without	slight	no
zhou jin bian	complete	female	56	no	no	with	nonround	clear	2.4	heterogeneous	without	moderate	no
gao wen lan	complete	male	39	yes	yes	without	nonround	clear	1.6	heterogeneous	without	slight	no
liu ying qian	complete	male	35	yes	yes	with	nonround	clear	1.7	homogeneous	with	obvious	no
tan li	complete	male	40	yes	yes	with	round	clear	1.1	homogeneous	with	moderate	no
yang chang ying	complete	male	46	yes	no	without	nonround	clear	2.6	heterogeneous	without	obvious	no
yang zhong fang	complete	male	59	yes	yes	without	nonround	clear	2.3	homogeneous	with	slight	no
zhou zheng bi	complete	male	46	yes	yes	with	round	clear	1	homogeneous	with	moderate	yes
zhu xing rong	complete	male	52	yes	yes	with	nonround	clear	1.3	homogeneous	with	moderate	yes
che huai ying	complete	male	51	yes	yes	with	nonround	clear	2.4	heterogeneous	without	obvious	no
huang bang xiu	complete	male	43	yes	yes	with	nonround	clear	1.5	homogeneous	with	moderate	yes
le nan wu	complete	female	45	yes	yes	with	nonround	clear	2.1	homogeneous	with	moderate	yes
liu feng	complete	female	47	yes	yes	with	nonround	clear	1.9	homogeneous	with	moderate	no
liu ju gu	complete	female	54	no	yes	with	nonround	clear	2.2	heterogeneous	without	moderate	no
wei chun yu	complete	male	50	yes	yes	with	nonround	clear	2.4	homogeneous	with	obvious	yes
wu xian mei	complete	male	51	yes	yes	with	nonround	clear	2.4	homogeneous	with	obvious	no
xiang zi ping	complete	female	44	yes	yes	with	round	clear	1.4	heterogeneous	without	moderate	yes
xie kai xiu	complete	male	51	yes	yes	with	nonround	clear	1.5	homogeneous	with	obvious	no
yang xiao rong	complete	male	53	yes	no	with	nonround	clear	1.2	heterogeneous	with	slight	no
zhang lian	complete	female	59	yes	no	with	round	clear	2.1	homogeneous	with	obvious	yes
zhu rui	complete	male	14	yes	yes	with	nonround	clear	2.2	heterogeneous	without	moderate	no
jia yong zhi	complete	female	44	no	no	with	round	clear	1.2	heterogeneous	without	obvious	no
lei long dian	complete	female	62	no	no	with	round	clear	1.5	homogeneous	with	obvious	yes
li ping	complete	male	41	yes	yes	with	nonround	clear	1.8	homogeneous	with	moderate	yes
yang zheng yu	complete	female	31	yes	no	with	nonround	clear	2.1	homogeneous	with	moderate	no
TANG CHUN JIE	complete	male	52	yes	yes	without	nonround	clear	2.4	homogeneous	without	slight	no
XU JIAN	complete	female	54	no	no	with	nonround	clear	1.2	heterogeneous	without	moderate	no
HAN TING	complete	male	33	yes	yes	with	round	clear	2	heterogeneous	without	moderate	no
HUO YONG BO	complete	female	34	no	no	with	nonround	clear	1.7	heterogeneous	with	slight	no
YAN XING YANG	complete	male	22	yes	yes	with	nonround	clear	1.2	homogeneous	with	moderate	no
WANG QI	complete	male	31	no	no	with	round	clear	2.2	homogeneous	with	moderate	yes
TANG SHI	complete	female	36	yes	yes	with	nonround	clear	2.4	heterogeneous	without	moderate	no
HUANG YAN HONG	complete	male	31	yes	yes	without	nonround	clear	1.2	heterogeneous	without	slight	no
chen ming fu	incomplete	female	70	no	no	with	nonround	clear	2.2	homogeneous	with	obvious	yes
chen xing yu	incomplete	female	23	no	yes	with	nonround	clear	2.4	homogeneous	with	obvious	yes
gong qing sheng	incomplete	female	42	yes	yes	with	nonround	clear	2.4	homogeneous	with	obvious	yes
hu lan	incomplete	male	46	yes	yes	with	nonround	clear	3	heterogeneous	without	obvious	no
jiang de fang	incomplete	male	63	yes	yes	with	nonround	clear	1.8	homogeneous	with	obvious	yes
li hua	incomplete	male	38	yes	yes	with	nonround	clear	2	heterogeneous	with	obvious	no
li xin yi	incomplete	male	17	yes	yes	without	nonround	clear	1.8	heterogeneous	without	obvious	no
li yuan yuan	incomplete	male	32	yes	yes	with	nonround	clear	1.8	heterogeneous	with	obvious	no
liao zheng gang	incomplete	female	42	no	no	with	nonround	clear	2.2	homogeneous	with	obvious	yes
luo yong	incomplete	female	31	no	no	with	nonround	clear	3.1	heterogeneous	without	moderate	no
mao hong kai	incomplete	male	32	yes	yes	with	round	clear	3.3	heterogeneous	without	obvious	no
qin xiu lan	incomplete	male	62	yes	yes	with	nonround	clear	2.6	heterogeneous	without	obvious	no
song li hong	incomplete	male	45	yes	yes	with	nonround	clear	1.8	homogeneous	with	obvious	yes
song xia	incomplete	male	40	yes	yes	with	round	clear	2.3	homogeneous	with	moderate	yes
wang kai	incomplete	female	46	yes	no	with	nonround	clear	2.5	heterogeneous	without	moderate	no
wang xiu qiong	incomplete	male	31	yes	yes	with	nonround	clear	4.3	heterogeneous	without	obvious	no
wang zhong gui	incomplete	male	61	yes	yes	with	nonround	clear	3.3	homogeneous	with	moderate	yes
wu xiao mei	incomplete	male	51	yes	yes	without	nonround	clear	3.7	heterogeneous	without	obvious	no
xiao wen bi	incomplete	male	45	no	no	with	nonround	clear	2.6	homogeneous	with	obvious	no
xue ying	incomplete	male	61	yes	yes	with	nonround	clear	2.3	homogeneous	with	moderate	yes
yang jue duan	incomplete	female	75	no	yes	with	round	clear	2.2	heterogeneous	without	obvious	no
yuan tao	incomplete	male	30	yes	yes	without	nonround	clear	2.1	heterogeneous	with	obvious	no
zhang bang ji	incomplete	female	25	yes	yes	with	nonround	clear	3.4	homogeneous	with	obvious	yes
zhang liang ping	incomplete	female	46	no	yes	with	round	unclear	3.5	homogeneous	with	obvious	yes
zou xian wu	incomplete	female	26	yes	yes	with	nonround	clear	3.6	homogeneous	with	obvious	yes
deng li	incomplete	female	29	no	no	with	nonround	clear	3.7	heterogeneous	without	obvious	no
fan biao	incomplete	female	29	no	yes	with	nonround	clear	3.6	heterogeneous	without	moderate	no
li jun feng	incomplete	female	33	no	yes	with	nonround	clear	2.5	homogeneous	with	moderate	yes
li wan fu	incomplete	female	72	no	yes	without	round	clear	2.3	heterogeneous	without	obvious	no
LI WEN KE	incomplete	female	34	no	yes	with	nonround	clear	2.6	heterogeneous	without	obvious	no
LI YUAN HUI	incomplete	male	57	yes	yes	with	round	clear	2	homogeneous	with	obvious	yes
LIU ZHAO FENG	incomplete	male	67	yes	yes	without	round	clear	3.4	heterogeneous	without	obvious	no
QUE YU LAN	incomplete	male	72	yes	yes	with	nonround	clear	3.1	homogeneous	with	obvious	yes
REN GUAN FU	incomplete	female	35	no	no	with	nonround	unclear	2.6	heterogeneous	with	obvious	no
WEN WAN YING	incomplete	male	57	yes	yes	with	nonround	clear	2.4	homogeneous	with	obvious	yes
YANG JIN HUA	incomplete	male	62	yes	yes	with	nonround	clear	3.6	heterogeneous	without	obvious	no
YANG ZHENG QUN	incomplete	male	65	yes	yes	with	round	clear	3.6	homogeneous	without	obvious	yes
ZHANG RONG	incomplete	female	30	yes	yes	with	nonround	clear	2.4	heterogeneous	with	obvious	no
WEN XIU YING	incomplete	male	65	yes	yes	with	nonround	clear	3.2	heterogeneous	with	obvious	no
YI GUANG JUN	incomplete	male	29	yes	yes	with	nonround	clear	2.7	homogeneous	with	obvious	no
TAN MING XIAN	incomplete	female	46	no	yes	with	nonround	unclear	2.2	heterogeneous	with	moderate	no
HUANG YAN	incomplete	male	18	yes	yes	with	nonround	clear	2.3	heterogeneous	with	obvious	no
YU XIU FANG	incomplete	male	40	yes	yes	with	round	clear	2.4	homogeneous	with	obvious	yes
huang wan qi	complete	male	67	yes	yes	with	round	clear	1.3	homogeneous	without	slight	no
luo wen jie	complete	female	41	yes	yes	with	nonround	clear	2	heterogeneous	with	obvious	no
peng shan	complete	male	43	yes	no	with	nonround	clear	2.2	homogeneous	with	moderate	yes
xiong zheng lin	complete	female	31	no	no	with	nonround	clear	3.2	heterogeneous	with	obvious	no
yang zhong fan	complete	male	59	yes	yes	without	nonround	clear	2.3	homogeneous	with	slight	no
zeng yang	complete	female	38	yes	no	with	nonround	clear	1.2	heterogeneous	without	slight	no
zhou chen yu	complete	male	23	yes	yes	with	nonround	clear	1.8	homogeneous	with	moderate	yes
gou ke ming	complete	female	61	no	no	with	round	clear	1.2	heterogeneous	without	slight	no
lai yi ping	complete	male	55	yes	yes	with	nonround	clear	1.1	homogeneous	with	obvious	yes
song lun xiang	complete	female	46	no	no	with	nonround	clear	2.2	homogeneous	with	obvious	yes
yang chang qing	complete	female	53	no	yes	with	round	clear	1.8	heterogeneous	with	slight	no
zhang zhi guo	complete	female	39	yes	yes	with	nonround	clear	1.7	homogeneous	with	moderate	yes
ren xing lu	complete	female	69	no	no	with	round	clear	1.4	heterogeneous	without	slight	no
xiao wen hao	complete	female	22	no	yes	with	nonround	clear	2.2	heterogeneous	without	obvious	no
yang shang kui	complete	female	57	no	no	with	nonround	clear	1	homogeneous	with	obvious	yes
li ge	complete	female	46	yes	yes	with	round	unclear	1.3	homogeneous	with	slight	no
li wei	complete	female	54	yes	yes	with	nonround	clear	1.6	homogeneous	with	moderate	yes
yu wen qiao	complete	female	90	no	no	with	nonround	clear	1.8	homogeneous	without	slight	yes
LI YONG	complete	female	53	yes	no	with	round	clear	1.8	heterogeneous	without	obvious	no
LI TAI JUN	complete	male	42	yes	yes	with	nonround	clear	1.2	heterogeneous	without	slight	no
ZHU YU JIE	complete	male	25	yes	yes	with	nonround	clear	1.8	homogeneous	with	slight	no
chen jing	incomplete	female	50	no	no	with	nonround	clear	1.8	homogeneous	with	obvious	yes
chen ming chen	incomplete	female	17	yes	yes	with	nonround	unclear	3.3	heterogeneous	with	moderate	no
chen you zhen	incomplete	male	58	yes	yes	with	round	clear	2.4	homogeneous	with	obvious	yes
dai zhen yuan	incomplete	female	66	yes	yes	with	nonround	clear	2.7	heterogeneous	with	obvious	no
li song	incomplete	female	30	no	no	with	nonround	clear	1.7	heterogeneous	without	obvious	no
pang jin fang	incomplete	male	74	yes	yes	with	nonround	clear	1.8	homogeneous	with	moderate	yes
tan ting ting	incomplete	male	27	yes	yes	with	nonround	clear	2.4	heterogeneous	with	moderate	no
tang yu ping	incomplete	female	44	no	yes	with	round	clear	2.2	homogeneous	with	obvious	no
wang guang qing	incomplete	female	54	no	no	with	nonround	clear	1.8	homogeneous	with	obvious	yes
wang qi fen	incomplete	male	60	yes	yes	with	nonround	clear	2.4	heterogeneous	without	moderate	no
wu xin wei	incomplete	male	18	yes	yes	without	nonround	clear	2.1	homogeneous	with	obvious	yes
yang qing wu	incomplete	female	45	yes	yes	with	nonround	clear	1.9	homogeneous	with	obvious	yes
zhang xue qin	incomplete	male	55	yes	yes	with	nonround	clear	2.2	homogeneous	with	moderate	yes
zhou jia yu	incomplete	male	74	yes	yes	with	round	clear	2	homogeneous	with	obvious	yes
zhou rui	incomplete	female	27	yes	yes	with	nonround	clear	3.4	homogeneous	with	moderate	no
hu li li	incomplete	male	31	no	no	with	nonround	clear	1.8	homogeneous	with	moderate	yes
WANG YAN QIU	incomplete	male	19	yes	yes	with	nonround	clear	2.1	heterogeneous	without	moderate	no
ZHANG KAI	incomplete	female	48	yes	yes	with	nonround	clear	3.5	heterogeneous	with	obvious	no
